# Supplementary material for: Autonomic changes induced by pre-competitive stress in cyclists in relation to physical fitness and anxiety
Source: PLoS One. 2018 Dec 27;13(12):e0209834. doi: 10.1371/journal.pone.0209834 (PMC6307747; doi:10.1371/journal.pone.0209834)
Supplement: S1 File — (XLSX) [file pone.0209834.s001.xlsx]

## Sheet: Planilha1
Name	Age	%Body Fat	Weight	VO2ml/kg/min	RR Competition Day	RR Control Day	Δ_RR	SDNN Competition Day	SDNN Control Day	Δ_SDNN	HR Competition Day	HR Control Day	Δ_HR	STD_HR Competition Day	STD_HR Control Day	Δ_STD HR	RMSSD Competition Day	RMSSD Control Day	Δ_RMSSD	NN50 Competition Day	NN50 Control Day	Δ_NN50	Pnn50 Competition Day	Pnn50 Control Day	Δ_Pnn50	VLF Competition Day	VLF_Control Day	Δ_VLF	LF_Competition Day	LF_Control Day	Δ_LF	HF Competition Day	HF Control Day	Δ_HF	Total Competition Day	Total Control Day	Total	LF/HF Competition Day	LF/HF Control Day	Δ_LF/HF	SD1 Competition Day	SD1 Control Day	Δ_SD1	SD2 Competition Day	SD2 Control Day	Δ_SD2	ApEn Competition Day	ApEn Control Day	Δ_ApEn
1	34	7.72	72.9	67.1672	847.8	970.5	-122.7	152	90	62	71.63	63.32	-8.31	8.1	9.67	-1.57	42.7	79	-36.3	77	158	-81	21.8	51.3	-29.5	3386	11790	-8404	10436	3602	6834	453	4270	-3817	7442	26499	-19057	7.945	2.444	5.501	30.2	77.6	-47.4	124.7	202	-77.3	1.069	1.113	-0.044
2	31	7.19	55.7	67.9083	970	1264	-294	148.6	79	69.6	62.26	48.78	-13.48	14.04	5.43	8.61	37.7	81	-43.3	175	19	156	74.2	8.5	65.7	6304	598	5706	1872	3460	-1588	9589	267	9322	19442	2737	16705	0.361	7.01	-6.649	128.7	26.7	102	166.4	108.4	58	0.923	0.798	0.125
3	25	14	70	69.9499	798.3	947.9	-149.6	50.4	58.9	-8.5	75.45	63.54	-11.91	4.64	3.99	0.65	26.9	41.9	-15	27	41	-14	7.2	13	-5.8	1311	935	376	1185	2140	-955	197	277	-80	3650	2399	1251	10.865	4.281	6.584	19	29.7	-10.7	68.7	78	-9.3	0.987	1.062	-0.075
4	27	12	65.7	74.528	986	1188	-202	179.8	91.5	88.3	61.3	51.53	-9.77	7.23	5.46	1.77	83	92	-9	143	158	-15	56.7	52.1	4.6	36679	943	35736	4203	10307	-6104	2259	2345	-86	49250	7492	41758	4.563	1.792	2.771	93.6	59.2	34.4	236.9	115.2	121.7	1.114	1.138	-0.024
5	24	8.05	61	68.9647	1088	1264	-176	148.6	101	47.6	57.24	48.78	-8.46	14.04	12.12	1.92	46	71	-25	175	167	8	74.2	60.7	13.5	6304	25636	-19332	3668	3460	208	9589	4131	5458	19442	33458	-14016	0.361	0.888	-0.527	128.7	103.6	25.1	166.4	266.1	-99.7	0.923	1.003	-0.08
6	27	11.65	75	62.2263	798.3	856.2	-57.9	80	72.5	7.5	75.45	70.58	-4.87	4.64	6.03	-1.39	26.9	45.2	-18.3	27	69	-42	7.2	19.8	-12.6	1311	1401	-90	4317	2140	2177	197	376	-179	3650	6097	-2447	10.865	11.487	-0.622	19	32	-13	68.7	97.4	-28.7	0.987	1.098	-0.111
7	18	10.98	65.5	51.237	901.5	881.5	20	82.8	71	11.8	67.19	59	-8.19	7.23	11.19	-3.96	53.2	69.4	-16.2	52	94	-42	15.7	27.7	-12	2946	3909	-963	4328	3061	1267	283	962	-679	6290	9201	-2911	10.816	4.5	6.316	37.7	49.2	-11.5	110.7	149.1	-38.4	0.923	1.041	-0.118
8	36	16.93	77.5	53.528	873	1185	-312	139	77.7	61.3	78	48	-30	7.77	9.56	-1.79	39	43	-4	25	47	-22	10.8	12.1	-1.3	57827	1928	55899	2296	2064	232	314	320	-6	60206	4545	55661	6.578	7.167	-0.589	30.9	28.2	2.7	337.5	106.1	231.4	0.258	1.022	-0.764
9	25	4.26	62.2	68.6004	694.7	941.8	-247.1	125	76	49	87.12	65.29	-21.83	7.93	14.16	-6.23	29	55	-26	30	123	-93	7	38.8	-31.8	3274	5043	-1769	4782	1333	3449	140	3693	-3553	4747	13594	-8847	9.52	1.295	8.225	20.5	67.4	-46.9	92.7	164.8	-72.1	0.875	1.065	-0.19
10	40	16.88	65.7	64.0311	765.5	777.3	-11.8	149.4	53.2	96.2	82.08	77.73	-4.35	19.73	9.22	10.51	54.6	43.5	11.1	51	26	25	13	6.8	6.2	8921	1759	7162	449	1758	-1309	880	274	606	11560	2482	9078	1.997	1.639	0.358	38.6	30.8	7.8	207.4	68.7	138.7	0.668	0.846	-0.178
11	23	4.82	54.5	53.7302	780	715.2	64.8	86.3	52.6	33.7	84	77	-7	8.96	6.26	2.7	68.4	34.2	34.2	127	43	84	33.1	10.3	22.8	2711	1277	1434	1034	2599	-1565	2080	595	1485	7391	2908	4483	1.25	1.739	-0.489	48.4	24.2	24.2	112.1	70.4	41.7	1.152	1.033	0.119
12	20	3.85	56	68.3805	901	964.8	-63.8	166	88	78	66.98	63.97	-3.01	5.1	10.57	-5.47	30.9	64	-33.1	37	187	-150	11.1	60.3	-49.2	2654	13722	-11068	9652	1021	8631	237	6361	-6124	3912	29756	-25844	4.299	1.517	2.782	21.9	102.6	-80.7	94	211.9	-117.9	0.955	1.088	-0.133
[truncated: 13 more columns]

## Sheet: Plan1
Correlações
		Idade	%GC	Peso	VO2ml/kg/min	RR_COMP	RR_CONT	Delta_RR	SDNN_COMP	SDNN_CONT	Delta_SDNN	HR_COMP	HR_CONT	Delta_HR	STD HR_COMP	STD HR_CONT	Delta_STD HR	RMSSD_COMP	RMSSD_CONT	Delta_RMSSD	NN50_COMP	NN50_CONT	Delta_NN50	Pnn50_COMP	Pnn50_CONT	Delta_Pnn50	VLF_COMP	VLF_CONT	Delta_VLF	LF_COMP	LF_CONT	Delta_LF	HF_COMP	HF_CONT	Delta_HF	Total_COMP	Total_CONT	Total	LF/HF_COMP	LF/HF_CONT	Delta_LF/HF	SD1_COMP	SD1_CONT	Delta_SD1	SD2_COMP	SD2_CONT	Delta_SD2	ApEn_COMP	ApEn_CONT
Idade	Correlação de Pearson	1	0.569917	0.445727	0.0593225	0.150642	-0.293369	0.307554	0.561403	-0.340413	,627*	-0.0595331	0.27305	-0.226118	0.548223	-0.126768	0.566382	0.0155271	-0.364081	0.241645	-0.0512211	-0.400674	0.267812	-0.0281251	-0.382421	0.250308	0.420036	-0.24369	0.447293	-0.00231591	-0.22053	0.174906	0.00280703	-0.330045	0.173016	0.391918	-0.283701	0.44614	-0.220194	0.154028	-0.337883	0.0154249	-0.364515	0.241828	,600*	-0.3319	,637*	-0.541816	-0.449669
	Sig. (2 extremidades)		0.0530393	0.146431	0.854694	0.64027	0.354727	0.330817	0.0575204	0.27893	0.0290981	0.854183	0.390514	0.47977	0.064967	0.69462	0.0548689	0.961801	0.244646	0.44926	0.874388	0.196793	0.400028	0.930859	0.219878	0.432652	0.174002	0.445311	0.144847	0.994301	0.490977	0.586649	0.993092	0.294769	0.590761	0.207672	0.371531	0.146013	0.491653	0.632685	0.28275	0.962052	0.244041	0.448905	0.0391654	0.291899	0.0260439	0.0688173	0.142466
	N	12	12	12	12	12	12	12	12	12	12	12	12	12	12	12	12	12	12	12	12	12	12	12	12	12	12	12	12	12	12	12	12	12	12	12	12	12	12	12	12	12	12	12	12	12	12	12	12
%GC	Correlação de Pearson	0.569917	1	,700*	-0.18618	0.177787	-0.337247	0.358421	0.480084	-0.510151	,671*	-0.14903	0.283293	-0.324789	0.190388	-0.298618	0.353623	-0.137079	-0.513375	0.20047	-0.305921	-0.472402	0.134595	-0.230177	-0.472032	0.137536	0.535396	-0.392014	,600*	0.123313	-0.485412	0.463435	-0.234195	-,627*	0.121773	0.47089	-0.510266	,618*	0.200934	0.355956	-0.0744631	-0.136933	-0.51313	0.200358	0.549577	-0.50441	,700*	-,588*	-0.175885
	Sig. (2 extremidades)	0.0530393		0.0112592	0.562348	0.5804	0.283715	0.252607	0.114197	0.0901629	0.0169602	0.643894	0.37225	0.302987	0.553385	0.345774	0.259472	0.670967	0.087808	0.532153	0.333524	0.120954	0.676642	0.471704	0.121285	0.669924	0.0728301	0.207551	0.0390878	0.702605	0.10966	0.129166	0.463782	0.0290801	0.706171	0.122313	0.0900783	0.03236	0.531184	0.256121	0.818099	0.6713	0.0879853	0.532388	0.0641727	0.0944611	0.0112284	0.044424	0.584522
	N	12	12	12	12	12	12	12	12	12	12	12	12	12	12	12	12	12	12	12	12	12	12	12	12	12	12	12	12	12	12	12	12	12	12	12	12	12	12	12	12	12	12	12	12	12	12	12	12
Peso	Correlação de Pearson	0.445727	,700*	1	-0.148598	-0.00679583	-0.158118	0.0729578	0.172849	-0.187309	0.243732	-0.000521509	0.0997756	-0.0606814	-0.289267	-0.0832722	-0.206291	-0.441237	-0.240714	-0.238598	-0.543818	-0.111505	-0.316198	-0.469963	-0.143678	-0.308859	0.430082	-0.200525	0.439908	0.0237824	0.058341	-0.0321166	-0.479354	-0.286327	-0.266163	0.313649	-0.169991	0.329568	,636*	0.507438	0.241393	-0.440993	-0.240868	-0.238544	0.275779	-0.173456	0.304792	-0.436573	0.341286
	Sig. (2 extremidades)	0.146431	0.0112592		0.644864	0.983277	0.623564	0.821723	0.591125	0.559937	0.445232	0.998717	0.757689	0.851398	0.361806	0.796955	0.520054	0.151033	0.451062	0.455172	0.0675976	0.730091	0.316691	0.123152	0.65597	0.328663	0.162861	0.532038	0.152412	0.941517	0.857076	0.921072	0.114828	0.366927	0.403046	0.320821	0.597368	0.295509	0.0263104	0.0921775	0.449747	0.151285	0.450764	0.455277	0.385605	0.589802	0.335403	0.15591	0.27762
	N	12	12	12	12	12	12	12	12	12	12	12	12	12	12	12	12	12	12	12	12	12	12	12	12	12	12	12	12	12	12	12	12	12	12	12	12	12	12	12	12	12	12	12	12	12	12	12	12
VO2ml/kg/min	Correlação de Pearson	0.0593225	-0.18618	-0.148598	1	0.0963239	,745**	-0.276096	-0.0791493	0.319762	-0.255352	-0.084089	-,766**	0.374776	0.0504886	-0.124546	0.121733	0.315523	0.444909	-0.000162875	0.267412	0.440312	-0.138532	0.336408	0.499719	-0.0642778	-0.145329	0.265653	-0.221692	0.37938	0.258011	0.0254788	0.273542	0.45574	0.00077886	-0.0350074	0.331709	-0.187384	-0.139772	-0.309033	0.0991544	0.315191	0.445198	-0.000447917	-0.142682	0.294731	-0.277501	0.372394	0.0894603
	Sig. (2 extremidades)	0.854694	0.562348	0.644864		0.765861	0.00539897	0.385035	0.806836	0.310964	0.423121	0.795001	0.00367794	0.230011	0.876172	0.699752	0.706263	0.317783	0.147263	0.999599	0.400758	0.151992	0.667655	0.28499	0.0980732	0.842685	0.652235	0.403983	0.488637	0.223875	0.418137	0.937352	0.389626	0.136497	0.998083	0.91399	0.292194	0.559777	0.664833	0.328377	0.759158	0.31832	0.146969	0.998898	0.658226	0.352392	0.382522	0.233224	0.782176
	N	12	12	12	12	12	12	12	12	12	12	12	12	12	12	12	12	12	12	12	12	12	12	12	12	12	12	12	12	12	12	12	12	12	12	12	12	12	12	12	12	12	12	12	12	12	12	12	12
RR_COMP	Correlação de Pearson	0.150642	0.177787	-0.00679583	0.0963239	1	0.345474	,880**	,789**	0.222799	0.450077	-,986**	-0.30885	-,833**	0.205307	-0.0895781	0.23806	,748**	0.111378	,590*	,588*	0.088217	0.366571	,713**	0.154056	0.514529	,624*	0.230455	0.445656	0.454375	-0.115775	0.370148	,663*	-0.0224935	,585*	,765**	0.116279	0.548519	-0.467767	0.137979	-0.571889	,748**	0.111661	,591*	,693*	0.236822	0.372558	-0.324664	-0.236905
	Sig. (2 extremidades)	0.64027	0.5804	0.983277	0.765861		0.271381	0.00016166	0.00230763	0.486412	0.14206	4.14713e-09	0.328679	0.000769737	0.522092	0.781896	0.45622	0.00518933	0.730389	0.0435221	0.0443366	0.78514	0.24119	0.0092458	0.632622	0.0869754	0.0301787	0.471153	0.146503	0.137824	0.720116	0.236278	0.018759	0.944682	0.045938	0.00371323	0.718942	0.064793	0.125154	0.668916	0.0520377	0.0051293	0.729727	0.0431564	0.0125129	0.458637	0.233001	0.303183	0.458473
	N	12	12	12	12	12	12	12	12	12	12	12	12	12	12	12	12	12	12	12	12	12	12	12	12	12	12	12	12	12	12	12	12	12	12	12	12	12	12	12	12	12	12	12	12	12	12	12	12
RR_CONT	Correlação de Pearson	-0.293369	-0.337247	-0.158118	,745**	0.345474	1	-0.142355	-0.0953355	,728**	-0.518197	-0.377696	-,988**	0.205308	-0.0661825	0.180603	-0.170263	0.483657	,712**	-0.0187842	0.385292	,658*	-0.217787	0.495335	,729**	-0.0898128	-0.212139	,625*	-0.411122	0.323604	0.450867	-0.16279	0.484011	,604*	0.106243	-0.064621	,650*	-0.364275	-0.0334523	-0.246819	0.156997	0.483708	,712**	-0.0187596	-0.204577	,724**	-0.574317	0.360596	0.169206
	Sig. (2 extremidades)	0.354727	0.283715	0.623564	0.00539897	0.271381		0.658968	0.768205	0.0072653	0.0843642	0.226108	1.76124e-09	0.52209	0.838076	0.574318	0.596772	0.111141	0.00944674	0.953795	0.216144	0.0199533	0.496521	0.101532	0.00713849	0.781336	0.508022	0.0298167	0.184279	0.304857	0.141275	0.613207	0.110841	0.037732	0.742439	0.841854	0.0220009	0.244375	0.917799	0.439304	0.626059	0.111098	0.00937448	0.953856	0.523605	0.00770116	0.0508223	0.24953	0.599086
	N	12	12	12	12	12	12	12	12	12	12	12	12	12	12	12	12	12	12	12	12	12	12	12	12	12	12	12	12	12	12	12	12	12	12	12	12	12	12	12	12	12	12	12	12	12	12	12	12
Delta_RR	Correlação de Pearson	0.307554	0.358421	0.0729578	-0.276096	,880**	-0.142355	1	,880**	-0.133921	,737**	-,849**	0.175008	-,983**	0.250087	-0.186003	0.337376	0.543392	-0.243121	,632*	0.42497	-0.24052	0.497007	0.501013	-0.206967	,588*	,765**	-0.0735814	,678*	0.315271	-0.35059	0.472909	0.454103	-0.329552	0.562677	,840**	-0.206978	,763**	-0.476429	0.270609	-,683*	0.544049	-0.243074	,633*	,834**	-0.11733	,684*	-0.525173	-0.335623
	Sig. (2 extremidades)	0.330817	0.252607	0.821723	0.385035	0.00016166	0.658968		0.000159701	0.678185	0.00621131	0.00048325	0.586426	1.24318e-08	0.43307	0.562727	0.283518	0.0678558	0.446409	0.0275801	0.168473	0.451439	0.100204	0.0970681	0.518659	0.0442464	0.00371023	0.820222	0.0153021	0.31819	0.263869	0.120499	0.138089	0.295533	0.0568334	0.000625315	0.518635	0.00388173	0.117379	0.394933	0.0144095	0.0674582	0.4465	0.0273059	0.000738455	0.716492	0.0141652	0.0795462	0.286186
	N	12	12	12	12	12	12	12	12	12	12	12	12	12	12	12	12	12	12	12	12	12	12	12	12	12	12	12	12	12	12	12	12	12	12	12	12	12	12	12	12	12	12	12	12	12	12	12	12
SDNN_COMP	Correlação de Pearson	0.561403	0.480084	0.172849	-0.0791493	,789**	-0.0953355	,880**	1	-0.0749243	,790**	-,717**	0.130696	-,820**	0.445153	0.00628977	0.392573	0.483221	-0.127705	0.506303	0.349098	-0.122721	0.351178	0.42572	-0.0898901	0.438001	,857**	-0.0273991	,739**	0.396099	-0.303052	0.48428	0.338268	-0.206274	0.398878	,914**	-0.140256	,789**	-0.486063	-0.00296777	-0.481432	0.483741	-0.127698	0.507032	,983**	-0.0674479	,764**	-,628*	-0.334252
	Sig. (2 extremidades)	0.0575204	0.114197	0.591125	0.806836	0.00230763	0.768205	0.000159701		0.816989	0.00221376	0.00869719	0.685578	0.00109912	0.147015	0.984522	0.206846	0.11151	0.692459	0.0930287	0.266046	0.703975	0.263013	0.167642	0.781152	0.154406	0.000369207	0.93264	0.00601647	0.202432	0.33831	0.110614	0.282166	0.52009	0.198995	3.22311e-05	0.663733	0.00226844	0.109114	0.992697	0.113037	0.111069	0.692476	0.0924812	1.17972e-08	0.835018	0.00379863	0.0289273	0.288283
	N	12	12	12	12	12	12	12	12	12	12	12	12	12	12	12	12	12	12	12	12	12	12	12	12	12	12	12	12	12	12	12	12	12	12	12	12	12	12	12	12	12	12	12	12	12	12	12	12
SDNN_CONT	Correlação de Pearson	-0.340413	-0.510151	-0.187309	0.319762	0.222799	,728**	-0.133921	-0.0749243	1	-,670*	-0.25797	-,647*	0.123581	-0.0459926	,668*	-0.452918	0.236559	,959**	-0.391461	0.205365	,859**	-0.503928	0.26109	,887**	-0.409121	-0.1846	,925**	-0.498419	-0.0110045	,705*	-0.570508	0.288059	,877**	-0.204644	-0.119018	,970**	-0.561239	-0.104197	-0.422154	0.221771	0.236829	,959**	-0.391055	-0.137124	,999**	-,685*	0.151788	0.29178
	Sig. (2 extremidades)	0.27893	0.0901629	0.559937	0.310964	0.486412	0.0072653	0.678185	0.816989		0.0171113	0.418215	0.0228671	0.701983	0.887134	0.0175106	0.13925	0.45915	8.90981e-07	0.20825	0.521971	0.000340593	0.0948277	0.412405	0.00011744	0.186636	0.56573	1.65979e-05	0.0990906	0.972923	0.0104248	0.052738	0.363906	0.000176671	0.523466	0.712567	1.73848e-07	0.0576091	0.747254	0.171616	0.488478	0.458622	8.93342e-07	0.208764	0.670866	4.43025e-14	0.0140111	0.637699	0.35746
	N	12	12	12	12	12	12	12	12	12	12	12	12	12	12	12	12	12	12	12	12	12	12	12	12	12	12	12	12	12	12	12	12	12	12	12	12	12	12	12	12	12	12	12	12	12	12	12	12
Delta_SDNN	Correlação de Pearson	,627*	,671*	0.243732	-0.255352	0.450077	-0.518197	,737**	,790**	-,670*	1	-0.375154	0.494957	-,686*	0.359614	-0.405891	0.570456	0.214376	-,684*	,617*	0.133701	-,619*	0.570979	0.156504	-,612*	,577*	,751**	-,589*	,856**	0.301606	-,659*	,711**	0.0748394	-,693*	0.422631	,753**	-,700*	,932**	-0.297803	0.257126	-0.494603	0.214597	-,684*	,618*	,816**	-,664*	,990**	-0.560362	-0.428053
	Sig. (2 extremidades)	0.0290981	0.0169602	0.445232	0.423121	0.14206	0.0843642	0.00621131	0.00221376	0.0171113		0.229503	0.101834	0.0137571	0.250916	0.190481	0.0527641	0.503454	0.014172	0.0324513	0.678688	0.0317683	0.0524983	0.627159	0.0343964	0.0493244	0.00484906	0.0440921	0.000375942	0.340734	0.0198238	0.00954011	0.817193	0.0125456	0.171081	0.00466621	0.0111811	9.98493e-06	0.347157	0.419792	0.102118	0.503003	0.0141758	0.0323455	0.00121642	0.0186167	9.54569e-10	0.0580858	0.165074
	N	12	12	12	12	12	12	12	12	12	12	12	12	12	12	12	12	12	12	12	12	12	12	12	12	12	12	12	12	12	12	12	12	12	12	12	12	12	12	12	12	12	12	12	12	12	12	12	12
HR_COMP	Correlação de Pearson	-0.0595331	-0.14903	-0.000521509	-0.084089	-,986**	-0.377696	-,849**	-,717**	-0.25797	-0.375154	1	0.346336	,825**	-0.10061	0.132506	-0.171278	-,714**	-0.151948	-0.534529	-0.570997	-0.150147	-0.306778	-,692*	-0.20967	-0.456071	-,583*	-0.249724	-0.403947	-0.479886	0.0253925	-0.313469	-,621*	-0.0189455	-0.526975	-,723**	-0.16149	-0.493153	0.411661	-0.159994	0.533027	-,714**	-0.152274	-0.53533	-,624*	-0.270308	-0.302166	0.24387	0.149017
	Sig. (2 extremidades)	0.854183	0.643894	0.998717	0.795001	4.14713e-09	0.226108	0.00048325	0.00869719	0.418215	0.229503		0.270106	0.000961789	0.755717	0.681425	0.594554	0.00914919	0.63734	0.0733836	0.052489	0.641381	0.332102	0.0126632	0.513088	0.136175	0.0465675	0.433761	0.192818	0.114367	0.937564	0.321115	0.0310634	0.953399	0.0783332	0.00789914	0.616081	0.103284	0.183646	0.619397	0.0743505	0.00905374	0.636609	0.0728723	0.0301681	0.395479	0.339794	0.444966	0.643921
	N	12	12	12	12	12	12	12	12	12	12	12	12	12	12	12	12	12	12	12	12	12	12	12	12	12	12	12	12	12	12	12	12	12	12	12	12	12	12	12	12	12	12	12	12	12	12	12	12
HR_CONT	Correlação de Pearson	0.27305	0.283293	0.0997756	-,766**	-0.30885	-,988**	0.175008	0.130696	-,647*	0.494957	0.346336	1	-0.244828	0.116708	-0.110415	0.171997	-0.428832	-,638*	0.020846	-0.316175	-,605*	0.228507	-0.435754	-,672*	0.100876	0.213324	-0.515325	0.371693	-0.336751	-0.445643	0.150582	-0.4206	-0.542177	-0.0831583	0.0760024	-0.56502	0.332113	-0.0581252	0.163529	-0.18392	-0.428875	-,638*	0.0208727	0.230453	-,643*	0.545784	-0.361793	-0.170795
	Sig. (2 extremidades)	0.390514	0.37225	0.757689	0.00367794	0.328679	1.76124e-09	0.586426	0.685578	0.0228671	0.101834	0.270106		0.443121	0.717942	0.732645	0.592983	0.164222	0.0257095	0.948729	0.316729	0.0369594	0.475015	0.156776	0.0167275	0.755087	0.5056	0.0864039	0.234175	0.284468	0.146516	0.640405	0.173364	0.0685959	0.797228	0.814396	0.0555859	0.291569	0.8576	0.611573	0.567186	0.164176	0.0255531	0.948663	0.471158	0.0241097	0.0664147	0.247846	0.595609
	N	12	12	12	12	12	12	12	12	12	12	12	12	12	12	12	12	12	12	12	12	12	12	12	12	12	12	12	12	12	12	12	12	12	12	12	12	12	12	12	12	12	12	12	12	12	12	12	12
Delta_HR	Correlação de Pearson	-0.226118	-0.324789	-0.0606814	0.374776	-,833**	0.205308	-,983**	-,820**	0.123581	-,686*	,825**	-0.244828	1	-0.174332	0.203505	-0.280697	-0.479094	0.227303	-0.565018	-0.39956	0.209768	-0.454803	-0.452459	0.188241	-0.53217	-,731**	0.0525288	-,642*	-0.292991	0.294867	-0.414747	-0.388568	0.307231	-0.494519	-,793**	0.173676	-,710**	0.460501	-0.263931	,662*	-0.479762	0.227276	-0.565861	-,784**	0.108208	-,641*	0.470127	0.256965
	Sig. (2 extremidades)	0.47977	0.302987	0.851398	0.230011	0.000769737	0.52209	1.24318e-08	0.00109912	0.701983	0.0137571	0.000961789	0.443121		0.587896	0.525832	0.376836	0.115053	0.477408	0.0555867	0.198156	0.512887	0.137407	0.139702	0.55795	0.0749059	0.00687968	0.871204	0.0245351	0.355375	0.352159	0.180056	0.211929	0.331352	0.102185	0.00209183	0.589324	0.00969983	0.13193	0.407151	0.0190771	0.114474	0.477463	0.0551423	0.0025608	0.737821	0.0246106	0.123003	0.420094
	N	12	12	12	12	12	12	12	12	12	12	12	12	12	12	12	12	12	12	12	12	12	12	12	12	12	12	12	12	12	12	12	12	12	12	12	12	12	12	12	12	12	12	12	12	12	12	12	12
STD HR_COMP	Correlação de Pearson	0.548223	0.190388	-0.289267	0.0504886	0.205307	-0.0661825	0.250087	0.445153	-0.0459926	0.359614	-0.10061	0.116708	-0.174332	1	0.157656	,793**	0.51342	-0.0853458	0.506427	0.448899	-0.293685	0.555213	0.439438	-0.227643	0.549081	-0.0296018	0.136449	-0.0755469	-0.0346112	-0.420503	0.315061	0.535116	-0.183132	0.556991	0.0690116	-0.059353	0.0830845	-,700*	-0.28372	-0.47781	0.513078	-0.0852196	0.506338	0.370662	-0.0373575	0.295233	-0.251077	-,821**
	Sig. (2 extremidades)	0.064967	0.553385	0.361806	0.876172	0.522092	0.838076	0.43307	0.147015	0.887134	0.250916	0.755717	0.717942	0.587896		0.624592	0.00207032	0.0877759	0.791996	0.0929357	0.143235	0.354184	0.0609394	0.152902	0.476732	0.0644631	0.927237	0.672406	0.815491	0.91496	0.173475	0.31853	0.0730084	0.568877	0.0599431	0.831241	0.85462	0.797404	0.0112703	0.371497	0.11617	0.0880234	0.792297	0.0930022	0.235576	0.908236	0.351534	0.431192	0.00106991
	N	12	12	12	12	12	12	12	12	12	12	12	12	12	12	12	12	12	12	12	12	12	12	12	12	12	12	12	12	12	12	12	12	12	12	12	12	12	12	12	12	12	12	12	12	12	12	12	12
STD HR_CONT	Correlação de Pearson	-0.126768	-0.298618	-0.0832722	-0.124546	-0.0895781	0.180603	-0.186003	0.00628977	,668*	-0.405891	0.132506	-0.110415	0.203505	0.157656	1	-0.47598	-0.126476	,616*	-0.497047	-0.195212	0.491063	-0.51858	-0.167185	0.475284	-0.488371	-0.0623646	0.57549	-0.26547	-0.35278	0.393503	-0.530134	-0.0628784	,577*	-0.352817	-0.115309	,598*	-0.378956	0.0526563	-0.420498	0.376591	-0.126185	,615*	-0.496628	0.0230168	,673*	-0.376309	-0.293848	0.0777068
	Sig. (2 extremidades)	0.69462	0.345774	0.796955	0.699752	0.781896	0.574318	0.562727	0.984522	0.0175106	0.190481	0.681425	0.732645	0.525832	0.624592		0.117774	0.695295	0.0330679	0.100172	0.543182	0.10498	0.0840948	0.603521	0.118388	0.107193	0.847318	0.0502423	0.404318	0.260691	0.205676	0.0762362	0.846073	0.0492626	0.260637	0.721203	0.0400659	0.224436	0.870894	0.173481	0.22758	0.695966	0.0331985	0.100504	0.943397	0.0164812	0.227957	0.353905	0.8103
	N	12	12	12	12	12	12	12	12	12	12	12	12	12	12	12	12	12	12	12	12	12	12	12	12	12	12	12	12	12	12	12	12	12	12	12	12	12	12	12	12	12	12	12	12	12	12	12	12
Delta_STD HR	Correlação de Pearson	0.566382	0.353623	-0.206291	0.121733	0.23806	-0.170263	0.337376	0.392573	-0.452918	0.570456	-0.171278	0.171997	-0.280697	,793**	-0.47598	1	0.535206	-0.455496	,757**	0.520113	-0.564239	,814**	0.494411	-0.495697	,790**	0.0120776	-0.233205	0.0963509	0.186625	-,617*	,607*	0.515328	-0.519056	,714**	0.132536	-0.421355	0.307579	-,656*	0.00651019	-,658*	0.534723	-0.455163	,757**	0.315922	-0.44804	0.494885	-0.042483	-,779**
	Sig. (2 extremidades)	0.0548689	0.259472	0.520054	0.706263	0.45622	0.596772	0.283518	0.206846	0.13925	0.0527641	0.594554	0.592983	0.376836	0.00207032	0.117774		0.072951	0.136733	0.00433096	0.0830217	0.0559993	0.00126751	0.102271	0.101244	0.00223177	0.970283	0.465728	0.765797	0.561399	0.032564	0.0362073	0.0864018	0.0837603	0.00916771	0.681356	0.172514	0.330777	0.0205825	0.98398	0.0201042	0.0732598	0.137056	0.00435843	0.317137	0.144096	0.101892	0.895703	0.00283542
	N	12	12	12	12	12	12	12	12	12	12	12	12	12	12	12	12	12	12	12	12	12	12	12	12	12	12	12	12	12	12	12	12	12	12	12	12	12	12	12	12	12	12	12	12	12	12	12	12
RMSSD_COMP	Correlação de Pearson	0.0155271	-0.137079	-0.441237	0.315523	,748**	0.483657	0.543392	0.483221	0.236559	0.214376	-,714**	-0.428832	-0.479094	0.51342	-0.126476	0.535206	1	0.154277	,786**	,938**	0.0735431	,636*	,987**	0.171117	,742**	0.103202	0.304278	-0.024509	0.513025	-0.237138	0.503011	,941**	-0.000498659	,813**	0.339938	0.136051	0.202953	-,711**	-0.133665	-,605*	1,000**	0.154912	,786**	0.31633	0.247878	0.088449	0.162536	-0.444322
	Sig. (2 extremidades)	0.961801	0.670967	0.151033	0.317783	0.00518933	0.111141	0.0678558	0.11151	0.45915	0.503454	0.00914919	0.164222	0.115053	0.0877759	0.695295	0.072951		0.632127	0.00245165	6.49816e-06	0.820314	0.0262116	3.34151e-09	0.594906	0.00570403	0.749597	0.33626	0.939733	0.0880617	0.458018	0.0955288	5.1411e-06	0.998773	0.00129745	0.279644	0.673313	0.526978	0.0095062	0.67877	0.0372528	5.22001e-31	0.63071	0.00244228	0.316478	0.437279	0.784587	0.613767	0.147862
	N	12	12	12	12	12	12	12	12	12	12	12	12	12	12	12	12	12	12	12	12	12	12	12	12	12	12	12	12	12	12	12	12	12	12	12	12	12	12	12	12	12	12	12	12	12	12	12	12
RMSSD_CONT	Correlação de Pearson	-0.364081	-0.513375	-0.240714	0.444909	0.111378	,712**	-0.243121	-0.127705	,959**	-,684*	-0.151948	-,638*	0.227303	-0.0853458	,616*	-0.455496	0.154277	1	-0.489964	0.149146	,935**	-,603*	0.188417	,952**	-0.519553	-0.190256	,878**	-0.486078	0.0625639	,735**	-0.549487	0.161884	,953**	-0.352477	-0.138715	,962**	-0.572587	-0.114488	-0.550334	0.310352	0.154441	1,000**	-0.489712	-0.169849	,942**	-,676*	0.237137	0.383374
	Sig. (2 extremidades)	0.244646	0.087808	0.451062	0.147263	0.730389	0.00944674	0.446409	0.692459	8.90981e-07	0.014172	0.63734	0.0257095	0.477408	0.791996	0.0330679	0.136733	0.632127		0.10588	0.643631	7.905e-06	0.0377531	0.557576	1.77868e-06	0.0834127	0.553667	0.000170131	0.109101	0.846835	0.00645515	0.0642253	0.615209	1.74988e-06	0.261128	0.66724	6.2139e-07	0.0516859	0.723119	0.0637316	0.326208	0.631761	2.26925e-30	0.106087	0.597679	4.549e-06	0.015798	0.458021	0.218634
	N	12	12	12	12	12	12	12	12	12	12	12	12	12	12	12	12	12	12	12	12	12	12	12	12	12	12	12	12	12	12	12	12	12	12	12	12	12	12	12	12	12	12	12	12	12	12	12	12
Delta_RMSSD	Correlação de Pearson	0.241645	0.20047	-0.238598	-0.000162875	,590*	-0.0187842	,632*	0.506303	-0.391461	,617*	-0.534529	0.020846	-0.565018	0.506427	-0.497047	,757**	,786**	-0.489964	1	,734**	-0.520793	,939**	,753**	-0.445297	,980**	0.210172	-0.281487	0.282701	0.413475	-,669*	,788**	,729**	-,597*	,938**	0.386777	-0.481964	0.537555	-0.555806	0.226622	-,728**	,786**	-0.489404	1,000**	0.385439	-0.371288	0.501302	-0.00506068	-,632*
	Sig. (2 extremidades)	0.44926	0.532153	0.455172	0.999599	0.0435221	0.953795	0.0275801	0.0930287	0.20825	0.0324513	0.0733836	0.948729	0.0555867	0.0929357	0.100172	0.00433096	0.00245165	0.10588		0.00654799	0.0825492	6.02222e-06	0.0047423	0.146868	2.34684e-08	0.512056	0.375438	0.373292	0.18153	0.0172583	0.00234177	0.00717106	0.0404946	6.4182e-06	0.214227	0.112581	0.0714632	0.0606057	0.478764	0.00728597	0.00245709	0.10634	4.16903e-30	0.215953	0.234724	0.0968442	0.987546	0.0274518
	N	12	12	12	12	12	12	12	12	12	12	12	12	12	12	12	12	12	12	12	12	12	12	12	12	12	12	12	12	12	12	12	12	12	12	12	12	12	12	12	12	12	12	12	12	12	12	12	12
NN50_COMP	Correlação de Pearson	-0.0512211	-0.305921	-0.543818	0.267412	,588*	0.385292	0.42497	0.349098	0.205365	0.133701	-0.570997	-0.316175	-0.39956	0.448899	-0.195212	0.520113	,938**	0.149146	,734**	1	0.112077	,652*	,975**	0.193896	,715**	-0.0136249	0.285294	-0.116893	0.550412	-0.164447	0.467732	,867**	0.0458013	,725**	0.221762	0.151956	0.101964	-,752**	-0.255321	-0.551881	,938**	0.14972	,734**	0.189844	0.213289	0.0153694	0.387214	-0.326838
	Sig. (2 extremidades)	0.874388	0.333524	0.0675976	0.400758	0.0443366	0.216144	0.168473	0.266046	0.521971	0.678688	0.052489	0.316729	0.198156	0.143235	0.543182	0.0830217	6.49816e-06	0.643631	0.00654799		0.728753	0.021494	7.76012e-08	0.545958	0.00889513	0.966478	0.368734	0.71751	0.0636867	0.609548	0.125186	0.000261316	0.887601	0.00758685	0.488495	0.637323	0.75252	0.00475598	0.423178	0.062837	6.59565e-06	0.64234	0.00654649	0.554541	0.505672	0.962189	0.213665	0.299768
	N	12	12	12	12	12	12	12	12	12	12	12	12	12	12	12	12	12	12	12	12	12	12	12	12	12	12	12	12	12	12	12	12	12	12	12	12	12	12	12	12	12	12	12	12	12	12	12	12
NN50_CONT	Correlação de Pearson	-0.400674	-0.472402	-0.111505	0.440312	0.088217	,658*	-0.24052	-0.122721	,859**	-,619*	-0.150147	-,605*	0.209768	-0.293685	0.491063	-0.564239	0.0735431	,935**	-0.520793	0.112077	1	-,680*	0.134426	,993**	-,596*	-0.0602149	,713**	-0.314505	0.297756	,802**	-0.459497	-0.0101743	,915**	-0.481932	-0.0197698	,864**	-0.431474	0.0339904	-0.490642	0.412094	0.073714	,936**	-0.520629	-0.137446	,838**	-,591*	0.342707	,623*
	Sig. (2 extremidades)	0.196793	0.120954	0.730091	0.151992	0.78514	0.0199533	0.451439	0.703975	0.000340593	0.0317683	0.641381	0.0369594	0.512887	0.354184	0.10498	0.0559993	0.820314	7.905e-06	0.0825492	0.728753		0.0149628	0.677027	1.5029e-10	0.0408545	0.852529	0.00920069	0.319432	0.347236	0.0016919	0.132884	0.974965	2.95803e-05	0.112609	0.951373	0.000294672	0.161354	0.916481	0.105324	0.18314	0.819902	7.86059e-06	0.0826631	0.67013	0.000672747	0.043039	0.275493	0.0305782
	N	12	12	12	12	12	12	12	12	12	12	12	12	12	12	12	12	12	12	12	12	12	12	12	12	12	12	12	12	12	12	12	12	12	12	12	12	12	12	12	12	12	12	12	12	12	12	12	12
Delta_NN50	Correlação de Pearson	0.267812	0.134595	-0.316198	-0.138532	0.366571	-0.217787	0.497007	0.351178	-0.503928	0.570979	-0.306778	0.228507	-0.454803	0.555213	-0.51858	,814**	,636*	-,603*	,939**	,652*	-,680*	1	,617*	-,614*	,982**	0.0358746	-0.333549	0.153633	0.179004	-,733**	,696*	,647*	-,664*	,903**	0.178702	-0.546553	0.404329	-,581*	0.185842	-,722**	,636*	-,603*	,939**	0.244906	-0.481489	0.462053	0.0243067	-,716**
	Sig. (2 extremidades)	0.400028	0.676642	0.316691	0.667655	0.24119	0.496521	0.100204	0.263013	0.0948277	0.0524983	0.332102	0.475015	0.137407	0.0609394	0.0840948	0.00126751	0.0262116	0.0377531	6.02222e-06	0.021494	0.0149628		0.0327029	0.0336162	1.27627e-08	0.911866	0.28936	0.633567	0.577767	0.00666177	0.0120116	0.0228388	0.018437	5.79527e-05	0.57842	0.065956	0.192358	0.0475645	0.563072	0.00807866	0.0262952	0.0379009	6.078e-06	0.442971	0.112989	0.130463	0.94023	0.00880943
	N	12	12	12	12	12	12	12	12	12	12	12	12	12	12	12	12	12	12	12	12	12	12	12	12	12	12	12	12	12	12	12	12	12	12	12	12	12	12	12	12	12	12	12	12	12	12	12	12
Pnn50_COMP	Correlação de Pearson	-0.0281251	-0.230177	-0.469963	0.336408	,713**	0.495335	0.501013	0.42572	0.26109	0.156504	-,692*	-0.435754	-0.452459	0.439438	-0.167185	0.494411	,987**	0.188417	,753**	,975**	0.134426	,617*	1	0.226908	,714**	0.0675505	0.321475	-0.0611875	0.554919	-0.158853	0.466013	,921**	0.0578265	,766**	0.308372	0.179763	0.156973	-,714**	-0.17094	-,579*	,987**	0.189021	,753**	0.259178	0.27072	0.0329433	0.27526	-0.353283
	Sig. (2 extremidades)	0.930859	0.471704	0.123152	0.28499	0.0092458	0.101532	0.0970681	0.167642	0.412405	0.627159	0.0126632	0.156776	0.139702	0.152902	0.603521	0.102271	3.34151e-09	0.557576	0.0047423	7.76012e-08	0.677027	0.0327029		0.478194	0.00911864	0.83477	0.308233	0.850171	0.0611054	0.621931	0.126769	2.0691e-05	0.858325	0.00365948	0.329467	0.576128	0.626112	0.00906202	0.595291	0.0485177	3.40056e-09	0.55629	0.0047294	0.415961	0.394731	0.919046	0.386535	0.259963
	N	12	12	12	12	12	12	12	12	12	12	12	12	12	12	12	12	12	12	12	12	12	12	12	12	12	12	12	12	12	12	12	12	12	12	12	12	12	12	12	12	12	12	12	12	12	12	12	12
Pnn50_CONT	Correlação de Pearson	-0.382421	-0.472032	-0.143678	0.499719	0.154056	,729**	-0.206967	-0.0898901	,887**	-,612*	-0.20967	-,672*	0.188241	-0.227643	0.475284	-0.495697	0.171117	,952**	-0.445297	0.193896	,993**	-,614*	0.226908	1	-0.520031	-0.0736179	,759**	-0.342946	0.317389	,766**	-0.41881	0.0968067	,912**	-0.387929	-0.00952028	,884**	-0.433084	-0.0303025	-0.499996	0.355322	0.17127	,953**	-0.445132	-0.123635	,868**	-,598*	0.349044	0.55747
	Sig. (2 extremidades)	0.219878	0.121285	0.65597	0.0980732	0.632622	0.00713849	0.518659	0.781152	0.00011744	0.0343964	0.513088	0.0167275	0.55795	0.476732	0.118388	0.101244	0.594906	1.77868e-06	0.146868	0.545958	1.5029e-10	0.0336162	0.478194		0.0830793	0.820134	0.0041657	0.275137	0.314771	0.00364913	0.175394	0.764717	3.51117e-05	0.212747	0.976574	0.000137277	0.159623	0.925519	0.0978577	0.257028	0.594572	1.75367e-06	0.147036	0.701857	0.000255924	0.039893	0.266125	0.0596767
	N	12	12	12	12	12	12	12	12	12	12	12	12	12	12	12	12	12	12	12	12	12	12	12	12	12	12	12	12	12	12	12	12	12	12	12	12	12	12	12	12	12	12	12	12	12	12	12	12
Delta_Pnn50	Correlação de Pearson	0.250308	0.137536	-0.308859	-0.0642778	0.514529	-0.0898128	,588*	0.438001	-0.409121	,577*	-0.456071	0.100876	-0.53217	0.549081	-0.488371	,790**	,742**	-0.519553	,980**	,715**	-,596*	,982**	,714**	-0.520031	1	0.112177	-0.264134	0.192927	0.258463	-,690*	,710**	,738**	-,605*	,951**	0.277295	-0.477772	0.449072	-,605*	0.209596	-,763**	,742**	-0.519121	,980**	0.316203	-0.386372	0.45905	-0.00956538	-,711**
	Sig. (2 extremidades)	0.432652	0.669924	0.328663	0.842685	0.0869754	0.781336	0.0442464	0.154406	0.186636	0.0493244	0.136175	0.755087	0.0749059	0.0644631	0.107193	0.00223177	0.00570403	0.0834127	2.34684e-08	0.00889513	0.0408545	1.27627e-08	0.00911864	0.0830793		0.728519	0.406777	0.548006	0.417293	0.0129535	0.00970518	0.00608845	0.037019	2.06953e-06	0.38289	0.116203	0.143063	0.0372798	0.513241	0.00386921	0.0057192	0.0837148	2.34017e-08	0.316683	0.214749	0.133311	0.976463	0.00958128
	N	12	12	12	12	12	12	12	12	12	12	12	12	12	12	12	12	12	12	12	12	12	12	12	12	12	12	12	12	12	12	12	12	12	12	12	12	12	12	12	12	12	12	12	12	12	12	12	12
VLF_COMP	Correlação de Pearson	0.420036	0.535396	0.430082	-0.145329	,624*	-0.212139	,765**	,857**	-0.1846	,751**	-,583*	0.213324	-,731**	-0.0296018	-0.0623646	0.0120776	0.103202	-0.190256	0.210172	-0.0136249	-0.0602149	0.0358746	0.0675505	-0.0736179	0.112177	1	-0.222895	,933**	0.396085	-0.181579	0.38715	-0.0768392	-0.201282	0.037649	,969**	-0.235394	,879**	-0.0857881	0.143331	-0.195878	0.103897	-0.190403	0.210933	,911**	-0.184982	,780**	-,646*	0.0768531
	Sig. (2 extremidades)	0.174002	0.0728301	0.162861	0.652235	0.0301787	0.508022	0.00371023	0.000369207	0.56573	0.00484906	0.0465675	0.5056	0.00687968	0.927237	0.847318	0.970283	0.749597	0.553667	0.512056	0.966478	0.852529	0.911866	0.83477	0.820134	0.728519		0.486219	9.47843e-06	0.20245	0.572216	0.213747	0.812384	0.530458	0.907523	2.19183e-07	0.46143	0.000169366	0.790939	0.656756	0.541781	0.74796	0.553354	0.510494	3.81221e-05	0.564912	0.00277025	0.0231175	0.812351
	N	12	12	12	12	12	12	12	12	12	12	12	12	12	12	12	12	12	12	12	12	12	12	12	12	12	12	12	12	12	12	12	12	12	12	12	12	12	12	12	12	12	12	12	12	12	12	12	12
VLF_CONT	Correlação de Pearson	-0.24369	-0.392014	-0.200525	0.265653	0.230455	,625*	-0.0735814	-0.0273991	,925**	-,589*	-0.249724	-0.515325	0.0525288	0.136449	0.57549	-0.233205	0.304278	,878**	-0.281487	0.285294	,713**	-0.333549	0.321475	,759**	-0.264134	-0.222895	1	-0.558728	-0.103956	0.495467	-0.459649	0.399954	,753**	-0.0438042	-0.145559	,939**	-0.567224	-0.280659	-0.444847	0.0636553	0.304407	,878**	-0.281192	-0.103665	,926**	-,618*	0.109937	0.156775
	Sig. (2 extremidades)	0.445311	0.207551	0.532038	0.403983	0.471153	0.0298167	0.820222	0.93264	1.65979e-05	0.0440921	0.433761	0.0864039	0.871204	0.672406	0.0502423	0.465728	0.33626	0.000170131	0.375438	0.368734	0.00920069	0.28936	0.308233	0.0041657	0.406777	0.486219		0.0589809	0.747823	0.101427	0.13274	0.197673	0.00467353	0.892476	0.651716	5.91735e-06	0.0544294	0.376904	0.147326	0.844191	0.336044	0.000170022	0.375959	0.748508	1.50298e-05	0.0322567	0.733764	0.626553
	N	12	12	12	12	12	12	12	12	12	12	12	12	12	12	12	12	12	12	12	12	12	12	12	12	12	12	12	12	12	12	12	12	12	12	12	12	12	12	12	12	12	12	12	12	12	12	12	12
Delta_VLF	Correlação de Pearson	0.447293	,600*	0.439908	-0.221692	0.445656	-0.411122	,678*	,739**	-0.498419	,856**	-0.403947	0.371693	-,642*	-0.0755469	-0.26547	0.0963509	-0.024509	-0.486078	0.282701	-0.116893	-0.314505	0.153633	-0.0611875	-0.342946	0.192927	,933**	-0.558728	1	0.375341	-0.337356	0.499025	-0.212994	-0.449285	0.0481981	,878**	-0.546911	,957**	0.0306064	0.286132	-0.190139	-0.0239655	-0.486209	0.28324	,813**	-0.499303	,892**	-,591*	0.00751742
	Sig. (2 extremidades)	0.144847	0.0390878	0.152412	0.488637	0.146503	0.184279	0.0153021	0.00601647	0.0990906	0.000375942	0.192818	0.234175	0.0245351	0.815491	0.404318	0.765797	0.939733	0.109101	0.373292	0.71751	0.319432	0.633567	0.850171	0.275137	0.548006	9.47843e-06	0.0589809		0.229253	0.283549	0.0986154	0.506274	0.142849	0.881754	0.000172977	0.0657429	1.10661e-06	0.924774	0.367267	0.553914	0.941068	0.108991	0.372343	0.00129779	0.0983982	9.79398e-05	0.0432062	0.981501
	N	12	12	12	12	12	12	12	12	12	12	12	12	12	12	12	12	12	12	12	12	12	12	12	12	12	12	12	12	12	12	12	12	12	12	12	12	12	12	12	12	12	12	12	12	12	12	12	12
LF_COMP	Correlação de Pearson	-0.00231591	0.123313	0.0237824	0.37938	0.454375	0.323604	0.315271	0.396099	-0.0110045	0.301606	-0.479886	-0.336751	-0.292991	-0.0346112	-0.35278	0.186625	0.513025	0.0625639	0.413475	0.550412	0.297756	0.179004	0.554919	0.317389	0.258463	0.396085	-0.103956	0.375341	1	0.0127551	,601*	0.214979	-0.00491046	0.188278	0.538403	-0.0668901	0.457421	-0.165564	-0.153117	-0.0467185	0.51297	0.0633318	0.41324	0.351637	-0.0249412	0.273944	0.354658	0.254118
	Sig. (2 extremidades)	0.994301	0.702605	0.941517	0.223875	0.137824	0.304857	0.31819	0.202432	0.972923	0.340734	0.114367	0.284468	0.355375	0.91496	0.260691	0.561399	0.0880617	0.846835	0.18153	0.0636867	0.347236	0.577767	0.0611054	0.314771	0.417293	0.20245	0.747823	0.229253		0.968617	0.0388702	0.502224	0.987916	0.557872	0.070931	0.836366	0.134873	0.607085	0.634722	0.885363	0.0881018	0.844975	0.181803	0.262346	0.938672	0.388903	0.257983	0.425441
	N	12	12	12	12	12	12	12	12	12	12	12	12	12	12	12	12	12	12	12	12	12	12	12	12	12	12	12	12	12	12	12	12	12	12	12	12	12	12	12	12	12	12	12	12	12	12	12	12
LF_CONT	Correlação de Pearson	-0.22053	-0.485412	0.058341	0.258011	-0.115775	0.450867	-0.35059	-0.303052	,705*	-,659*	0.0253925	-0.445643	0.294867	-0.420503	0.393503	-,617*	-0.237138	,735**	-,669*	-0.164447	,802**	-,733**	-0.158853	,766**	-,690*	-0.181579	0.495467	-0.337356	0.0127551	1	-,792**	-0.238639	,823**	-,631*	-0.212694	,756**	-0.532183	0.245657	-0.180446	0.38359	-0.236943	,735**	-,669*	-0.275578	,692*	-,608*	0.27931	0.556615
	Sig. (2 extremidades)	0.490977	0.10966	0.857076	0.418137	0.720116	0.141275	0.263869	0.33831	0.0104248	0.0198238	0.937564	0.146516	0.352159	0.173475	0.205676	0.032564	0.458018	0.00645515	0.0172583	0.609548	0.0016919	0.00666177	0.621931	0.00364913	0.0129535	0.572216	0.101427	0.283549	0.968617		0.00214921	0.455093	0.00101968	0.0276789	0.506887	0.0044201	0.0748975	0.441531	0.574657	0.218353	0.458401	0.00649792	0.0173255	0.385964	0.0126033	0.0360127	0.379298	0.0601528
	N	12	12	12	12	12	12	12	12	12	12	12	12	12	12	12	12	12	12	12	12	12	12	12	12	12	12	12	12	12	12	12	12	12	12	12	12	12	12	12	12	12	12	12	12	12	12	12	12
Delta_LF	Correlação de Pearson	0.174906	0.463435	-0.0321166	0.0254788	0.370148	-0.16279	0.472909	0.48428	-0.570508	,711**	-0.313469	0.150582	-0.414747	0.315061	-0.530134	,607*	0.503011	-0.549487	,788**	0.467732	-0.459497	,696*	0.466013	-0.41881	,710**	0.38715	-0.459649	0.499025	,601*	-,792**	1	0.322132	-,661*	,620*	0.498971	-,646*	,705*	-0.297555	0.0507312	-0.335233	0.502821	-0.548708	,787**	0.435152	-0.568713	,653*	-0.00665373	-0.289788
	Sig. (2 extremidades)	0.586649	0.129166	0.921072	0.937352	0.236278	0.613207	0.120499	0.110614	0.052738	0.00954011	0.321115	0.640405	0.180056	0.31853	0.0762362	0.0362073	0.0955288	0.0642253	0.00234177	0.125186	0.132884	0.0120116	0.126769	0.175394	0.00970518	0.213747	0.13274	0.0986154	0.0388702	0.00214921		0.307189	0.0193471	0.0315787	0.0986583	0.0233711	0.0104571	0.347578	0.875581	0.286782	0.0956746	0.064682	0.0023611	0.157415	0.0536576	0.0212247	0.983627	0.360903
	N	12	12	12	12	12	12	12	12	12	12	12	12	12	12	12	12	12	12	12	12	12	12	12	12	12	12	12	12	12	12	12	12	12	12	12	12	12	12	12	12	12	12	12	12	12	12	12	12
HF_COMP	Correlação de Pearson	0.00280703	-0.234195	-0.479354	0.273542	,663*	0.484011	0.454103	0.338268	0.288059	0.0748394	-,621*	-0.4206	-0.388568	0.535116	-0.0628784	0.515328	,941**	0.161884	,729**	,867**	-0.0101743	,647*	,921**	0.0968067	,738**	-0.0768392	0.399954	-0.212994	0.214979	-0.238639	0.322132	1	0.0152679	,856**	0.144956	0.20218	0.0171192	-,703*	-0.0542674	-,658*	,941**	0.16232	,729**	0.160084	0.307386	-0.0615778	0.118321	-0.549142
	Sig. (2 extremidades)	0.993092	0.463782	0.114828	0.389626	0.018759	0.110841	0.138089	0.282166	0.363906	0.817193	0.0310634	0.173364	0.211929	0.0730084	0.846073	0.0864018	5.1411e-06	0.615209	0.00717106	0.000261316	0.974965	0.0228388	2.0691e-05	0.764717	0.00608845	0.812384	0.197673	0.506274	0.502224	0.455093	0.307189		0.962438	0.000379721	0.653079	0.528586	0.957887	0.0106891	0.866974	0.0199543	5.1497e-06	0.614245	0.00714124	0.619198	0.331096	0.849225	0.714187	0.064427
	N	12	12	12	12	12	12	12	12	12	12	12	12	12	12	12	12	12	12	12	12	12	12	12	12	12	12	12	12	12	12	12	12	12	12	12	12	12	12	12	12	12	12	12	12	12	12	12	12
HF_CONT	Correlação de Pearson	-0.330045	-,627*	-0.286327	0.45574	-0.0224935	,604*	-0.329552	-0.206274	,877**	-,693*	-0.0189455	-0.542177	0.307231	-0.183132	,577*	-0.519056	-0.000498659	,953**	-,597*	0.0458013	,915**	-,664*	0.0578265	,912**	-,605*	-0.201282	,753**	-0.449285	-0.00491046	,823**	-,661*	0.0152679	1	-0.503681	-0.1854	,912**	-,585*	-0.0869361	-0.566342	0.350112	-0.00036044	,952**	-,597*	-0.221479	,855**	-,663*	0.266178	0.429872
	Sig. (2 extremidades)	0.294769	0.0290801	0.366927	0.136497	0.944682	0.037732	0.295533	0.52009	0.000176671	0.0125456	0.953399	0.0685959	0.331352	0.568877	0.0492626	0.0837603	0.998773	1.74988e-06	0.0404946	0.887601	2.95803e-05	0.018437	0.858325	3.51117e-05	0.037019	0.530458	0.00467353	0.142849	0.987916	0.00101968	0.0193471	0.962438		0.0950164	0.564017	3.67539e-05	0.0455404	0.788197	0.05489	0.264564	0.999113	1.7989e-06	0.0406245	0.489065	0.000391011	0.0187271	0.403018	0.16309
	N	12	12	12	12	12	12	12	12	12	12	12	12	12	12	12	12	12	12	12	12	12	12	12	12	12	12	12	12	12	12	12	12	12	12	12	12	12	12	12	12	12	12	12	12	12	12	12	12
Delta_HF	Correlação de Pearson	0.173016	0.121773	-0.266163	0.00077886	,585*	0.106243	0.562677	0.398878	-0.204644	0.422631	-0.526975	-0.0831583	-0.494519	0.556991	-0.352817	,714**	,813**	-0.352477	,938**	,725**	-0.481932	,903**	,766**	-0.387929	,951**	0.037649	-0.0438042	0.0481981	0.188278	-,631*	,620*	,856**	-0.503681	1	0.221069	-0.296458	0.317353	-0.562864	0.24584	-,750**	,813**	-0.351963	,938**	0.252787	-0.176455	0.289586	-0.0353522	-,697*
	Sig. (2 extremidades)	0.590761	0.706171	0.403046	0.998083	0.045938	0.742439	0.0568334	0.198995	0.523466	0.171081	0.0783332	0.797228	0.102185	0.0599431	0.260637	0.00916771	0.00129745	0.261128	6.4182e-06	0.00758685	0.112609	5.79527e-05	0.00365948	0.212747	2.06953e-06	0.907523	0.892476	0.881754	0.557872	0.0276789	0.0315787	0.000379721	0.0950164		0.489891	0.349444	0.314829	0.0567332	0.441179	0.00499303	0.00130033	0.261873	6.38858e-06	0.427953	0.583286	0.361254	0.913145	0.0118267
	N	12	12	12	12	12	12	12	12	12	12	12	12	12	12	12	12	12	12	12	12	12	12	12	12	12	12	12	12	12	12	12	12	12	12	12	12	12	12	12	12	12	12	12	12	12	12	12	12
Total_COMP	Correlação de Pearson	0.391918	0.47089	0.313649	-0.0350074	,765**	-0.064621	,840**	,914**	-0.119018	,753**	-,723**	0.0760024	-,793**	0.0690116	-0.115309	0.132536	0.339938	-0.138715	0.386777	0.221762	-0.0197698	0.178702	0.308372	-0.00952028	0.277295	,969**	-0.145559	,878**	0.538403	-0.212694	0.498971	0.144956	-0.1854	0.221069	1	-0.189817	,881**	-0.234066	0.103844	-0.312998	0.340576	-0.138671	0.387504	,925**	-0.117507	,751**	-0.534951	0.000556548
	Sig. (2 extremidades)	0.207672	0.122313	0.320821	0.91399	0.00371323	0.841854	0.000625315	3.22311e-05	0.712567	0.00466621	0.00789914	0.814396	0.00209183	0.831241	0.721203	0.681356	0.279644	0.66724	0.214227	0.488495	0.951373	0.57842	0.329467	0.976574	0.38289	2.19183e-07	0.651716	0.000172977	0.070931	0.506887	0.0986583	0.653079	0.564017	0.489891		0.554598	0.00015237	0.464035	0.748084	0.321882	0.278686	0.667339	0.213293	1.67191e-05	0.71608	0.00489471	0.0731136	0.99863
	N	12	12	12	12	12	12	12	12	12	12	12	12	12	12	12	12	12	12	12	12	12	12	12	12	12	12	12	12	12	12	12	12	12	12	12	12	12	12	12	12	12	12	12	12	12	12	12	12
Total_CONT	Correlação de Pearson	-0.283701	-0.510266	-0.169991	0.331709	0.116279	,650*	-0.206978	-0.140256	,970**	-,700*	-0.16149	-0.56502	0.173676	-0.059353	,598*	-0.421355	0.136051	,962**	-0.481964	0.151956	,864**	-0.546553	0.179763	,884**	-0.477772	-0.235394	,939**	-0.546911	-0.0668901	,756**	-,646*	0.20218	,912**	-0.296458	-0.189817	1	-,631*	-0.134056	-0.449672	0.213271	0.136217	,961**	-0.481631	-0.186065	,964**	-,700*	0.19895	0.336973
	Sig. (2 extremidades)	0.371531	0.0900783	0.597368	0.292194	0.718942	0.0220009	0.518635	0.663733	1.73848e-07	0.0111811	0.616081	0.0555859	0.589324	0.85462	0.0400659	0.172514	0.673313	6.2139e-07	0.112581	0.637323	0.000294672	0.065956	0.576128	0.000137277	0.116203	0.46143	5.91735e-06	0.0657429	0.836366	0.0044201	0.0233711	0.528586	3.67539e-05	0.349444	0.554598		0.0276393	0.677874	0.142463	0.505709	0.672935	6.33121e-07	0.112866	0.562594	4.71679e-07	0.0111838	0.535332	0.284131
	N	12	12	12	12	12	12	12	12	12	12	12	12	12	12	12	12	12	12	12	12	12	12	12	12	12	12	12	12	12	12	12	12	12	12	12	12	12	12	12	12	12	12	12	12	12	12	12	12
Total	Correlação de Pearson	0.44614	,618*	0.329568	-0.187384	0.548519	-0.364275	,763**	,789**	-0.561239	,932**	-0.493153	0.332113	-,710**	0.0830845	-0.378956	0.307579	0.202953	-0.572587	0.537555	0.101964	-0.431474	0.404329	0.156973	-0.433084	0.449072	,879**	-0.567224	,957**	0.457421	-0.532183	,705*	0.0171192	-,585*	0.317353	,881**	-,631*	1	-0.1203	0.298555	-0.349895	0.203377	-0.572483	0.537969	,820**	-0.556845	,930**	-0.518289	-0.161832
	Sig. (2 extremidades)	0.146013	0.03236	0.295509	0.559777	0.064793	0.244375	0.00388173	0.00226844	0.0576091	9.98493e-06	0.103284	0.291569	0.00969983	0.797404	0.224436	0.330777	0.526978	0.0516859	0.0714632	0.75252	0.161354	0.192358	0.626112	0.159623	0.143063	0.000169366	0.0544294	1.10661e-06	0.134873	0.0748975	0.0104571	0.957887	0.0455404	0.314829	0.00015237	0.0276393		0.709588	0.345881	0.264881	0.526097	0.0517386	0.0712032	0.00109231	0.0600248	1.15648e-05	0.0842993	0.615324
	N	12	12	12	12	12	12	12	12	12	12	12	12	12	12	12	12	12	12	12	12	12	12	12	12	12	12	12	12	12	12	12	12	12	12	12	12	12	12	12	12	12	12	12	12	12	12	12	12
LF/HF_COMP	Correlação de Pearson	-0.220194	0.200934	,636*	-0.139772	-0.467767	-0.0334523	-0.476429	-0.486063	-0.104197	-0.297803	0.411661	-0.0581252	0.460501	-,700*	0.0526563	-,656*	-,711**	-0.114488	-0.555806	-,752**	0.0339904	-,581*	-,714**	-0.0303025	-,605*	-0.0857881	-0.280659	0.0306064	-0.165564	0.245657	-0.297555	-,703*	-0.0869361	-0.562864	-0.234066	-0.134056	-0.1203	1	0.381082	,701*	-,711**	-0.114519	-0.556088	-0.378181	-0.0993257	-0.220893	-0.00860128	0.574663
	Sig. (2 extremidades)	0.491653	0.531184	0.0263104	0.664833	0.125154	0.917799	0.117379	0.109114	0.747254	0.347157	0.183646	0.8576	0.13193	0.0112703	0.870894	0.0205825	0.0095062	0.723119	0.0606057	0.00475598	0.916481	0.0475645	0.00906202	0.925519	0.0372798	0.790939	0.376904	0.924774	0.607085	0.441531	0.347578	0.0106891	0.788197	0.0567332	0.464035	0.677874	0.709588		0.221634	0.0110294	0.00952426	0.723046	0.0604479	0.225464	0.758752	0.490245	0.978835	0.0506506
	N	12	12	12	12	12	12	12	12	12	12	12	12	12	12	12	12	12	12	12	12	12	12	12	12	12	12	12	12	12	12	12	12	12	12	12	12	12	12	12	12	12	12	12	12	12	12	12	12
LF/HF_CONT	Correlação de Pearson	0.154028	0.355956	0.507438	-0.309033	0.137979	-0.246819	0.270609	-0.00296777	-0.422154	0.257126	-0.159994	0.163529	-0.263931	-0.28372	-0.420498	0.00651019	-0.133665	-0.550334	0.226622	-0.255321	-0.490642	0.185842	-0.17094	-0.499996	0.209596	0.143331	-0.444847	0.286132	-0.153117	-0.180446	0.0507312	-0.0542674	-0.566342	0.24584	0.103844	-0.449672	0.298555	0.381082	1	-0.391719	-0.133397	-0.550478	0.226862	0.0105632	-0.397154	0.239912	-0.25461	-0.0825474
	Sig. (2 extremidades)	0.632685	0.256121	0.0921775	0.328377	0.668916	0.439304	0.394933	0.992697	0.171616	0.419792	0.619397	0.611573	0.407151	0.371497	0.173481	0.98398	0.67877	0.0637316	0.478764	0.423178	0.105324	0.563072	0.595291	0.0978577	0.513241	0.656756	0.147326	0.367267	0.634722	0.574657	0.875581	0.866974	0.05489	0.441179	0.748084	0.142463	0.345881	0.221634		0.207923	0.679384	0.0636482	0.478287	0.974008	0.201123	0.452617	0.424515	0.79869
	N	12	12	12	12	12	12	12	12	12	12	12	12	12	12	12	12	12	12	12	12	12	12	12	12	12	12	12	12	12	12	12	12	12	12	12	12	12	12	12	12	12	12	12	12	12	12	12	12
Delta_LF/HF	Correlação de Pearson	-0.337883	-0.0744631	0.241393	0.0991544	-0.571889	0.156997	-,683*	-0.481432	0.221771	-0.494603	0.533027	-0.18392	,662*	-0.47781	0.376591	-,658*	-,605*	0.310352	-,728**	-0.551881	0.412094	-,722**	-,579*	0.355322	-,763**	-0.195878	0.0636553	-0.190139	-0.0467185	0.38359	-0.335233	-,658*	0.350112	-,750**	-0.312998	0.213271	-0.349895	,701*	-0.391719	1	-,605*	0.310432	-,728**	-0.384501	0.207345	-0.404792	0.187735	,636*
	Sig. (2 extremidades)	0.28275	0.818099	0.449747	0.759158	0.0520377	0.626059	0.0144095	0.113037	0.488478	0.102118	0.0743505	0.567186	0.0190771	0.11617	0.22758	0.0201042	0.0372528	0.326208	0.00728597	0.062837	0.18314	0.00807866	0.0485177	0.257028	0.00386921	0.541781	0.844191	0.553914	0.885363	0.218353	0.286782	0.0199543	0.264564	0.00499303	0.321882	0.505709	0.264881	0.0110294	0.207923		0.0372193	0.326077	0.00723021	0.217168	0.517878	0.1918	0.559028	0.0263538
	N	12	12	12	12	12	12	12	12	12	12	12	12	12	12	12	12	12	12	12	12	12	12	12	12	12	12	12	12	12	12	12	12	12	12	12	12	12	12	12	12	12	12	12	12	12	12	12	12
SD1_COMP	Correlação de Pearson	0.0154249	-0.136933	-0.440993	0.315191	,748**	0.483708	0.544049	0.483741	0.236829	0.214597	-,714**	-0.428875	-0.479762	0.513078	-0.126185	0.534723	1,000**	0.154441	,786**	,938**	0.073714	,636*	,987**	0.17127	,742**	0.103897	0.304407	-0.0239655	0.51297	-0.236943	0.502821	,941**	-0.00036044	,813**	0.340576	0.136217	0.203377	-,711**	-0.133397	-,605*	1	0.155075	,786**	0.316879	0.248159	0.0886897	0.161873	-0.444181
	Sig. (2 extremidades)	0.962052	0.6713	0.151285	0.31832	0.0051293	0.111098	0.0674582	0.111069	0.458622	0.503003	0.00905374	0.164176	0.114474	0.0880234	0.695966	0.0732598	5.22001e-31	0.631761	0.00245709	6.59565e-06	0.819902	0.0262952	3.40056e-09	0.594572	0.0057192	0.74796	0.336044	0.941068	0.0881018	0.458401	0.0956746	5.1497e-06	0.999113	0.00130033	0.278686	0.672935	0.526097	0.00952426	0.679384	0.0372193		0.630345	0.00244764	0.315592	0.436743	0.784013	0.615233	0.148005
	N	12	12	12	12	12	12	12	12	12	12	12	12	12	12	12	12	12	12	12	12	12	12	12	12	12	12	12	12	12	12	12	12	12	12	12	12	12	12	12	12	12	12	12	12	12	12	12	12
SD1_CONT	Correlação de Pearson	-0.364515	-0.51313	-0.240868	0.445198	0.111661	,712**	-0.243074	-0.127698	,959**	-,684*	-0.152274	-,638*	0.227276	-0.0852196	,615*	-0.455163	0.154912	1,000**	-0.489404	0.14972	,936**	-,603*	0.189021	,953**	-0.519121	-0.190403	,878**	-0.486209	0.0633318	,735**	-0.548708	0.16232	,952**	-0.351963	-0.138671	,961**	-0.572483	-0.114519	-0.550478	0.310432	0.155075	1	-0.489153	-0.169951	,942**	-,676*	0.237666	0.383369
	Sig. (2 extremidades)	0.244041	0.0879853	0.450764	0.146969	0.729727	0.00937448	0.4465	0.692476	8.93342e-07	0.0141758	0.636609	0.0255531	0.477463	0.792297	0.0331985	0.137056	0.63071	2.26925e-30	0.10634	0.64234	7.86059e-06	0.0379009	0.55629	1.75367e-06	0.0837148	0.553354	0.000170022	0.108991	0.844975	0.00649792	0.064682	0.614245	1.7989e-06	0.261873	0.667339	6.33121e-07	0.0517386	0.723046	0.0636482	0.326077	0.630345		0.106547	0.597456	4.55845e-06	0.015785	0.456989	0.21864
	N	12	12	12	12	12	12	12	12	12	12	12	12	12	12	12	12	12	12	12	12	12	12	12	12	12	12	12	12	12	12	12	12	12	12	12	12	12	12	12	12	12	12	12	12	12	12	12	12
Delta_SD1	Correlação de Pearson	0.241828	0.200358	-0.238544	-0.000447917	,591*	-0.0187596	,633*	0.507032	-0.391055	,618*	-0.53533	0.0208727	-0.565861	0.506338	-0.496628	,757**	,786**	-0.489712	1,000**	,734**	-0.520629	,939**	,753**	-0.445132	,980**	0.210933	-0.281192	0.28324	0.41324	-,669*	,787**	,729**	-,597*	,938**	0.387504	-0.481631	0.537969	-0.556088	0.226862	-,728**	,786**	-0.489153	1	0.386166	-0.370865	0.501591	-0.00587963	-,632*
	Sig. (2 extremidades)	0.448905	0.532388	0.455277	0.998898	0.0431564	0.953856	0.0273059	0.0924812	0.208764	0.0323455	0.0728723	0.948663	0.0551423	0.0930022	0.100504	0.00435843	0.00244228	0.106087	4.16903e-30	0.00654649	0.0826631	6.078e-06	0.0047294	0.147036	2.34017e-08	0.510494	0.375959	0.372343	0.181803	0.0173255	0.0023611	0.00714124	0.0406245	6.38858e-06	0.213293	0.112866	0.0712032	0.0604479	0.478287	0.00723021	0.00244764	0.106547		0.215015	0.2353	0.0966212	0.985531	0.0274134
	N	12	12	12	12	12	12	12	12	12	12	12	12	12	12	12	12	12	12	12	12	12	12	12	12	12	12	12	12	12	12	12	12	12	12	12	12	12	12	12	12	12	12	12	12	12	12	12	12
SD2_COMP	Correlação de Pearson	,600*	0.549577	0.275779	-0.142682	,693*	-0.204577	,834**	,983**	-0.137124	,816**	-,624*	0.230453	-,784**	0.370662	0.0230168	0.315922	0.31633	-0.169849	0.385439	0.189844	-0.137446	0.244906	0.259178	-0.123635	0.316203	,911**	-0.103665	,813**	0.351637	-0.275578	0.435152	0.160084	-0.221479	0.252787	,925**	-0.186065	,820**	-0.378181	0.0105632	-0.384501	0.316879	-0.169951	0.386166	1	-0.132636	,815**	-,694*	-0.254526
	Sig. (2 extremidades)	0.0391654	0.0641727	0.385605	0.658226	0.0125129	0.523605	0.000738455	1.17972e-08	0.670866	0.00121642	0.0301681	0.471158	0.0025608	0.235576	0.943397	0.317137	0.316478	0.597679	0.215953	0.554541	0.67013	0.442971	0.415961	0.701857	0.316683	3.81221e-05	0.748508	0.00129779	0.262346	0.385964	0.157415	0.619198	0.489065	0.427953	1.67191e-05	0.562594	0.00109231	0.225464	0.974008	0.217168	0.315592	0.597456	0.215015		0.681128	0.00123596	0.0122979	0.424674
	N	12	12	12	12	12	12	12	12	12	12	12	12	12	12	12	12	12	12	12	12	12	12	12	12	12	12	12	12	12	12	12	12	12	12	12	12	12	12	12	12	12	12	12	12	12	12	12	12
SD2_CONT	Correlação de Pearson	-0.3319	-0.50441	-0.173456	0.294731	0.236822	,724**	-0.11733	-0.0674479	,999**	-,664*	-0.270308	-,643*	0.108208	-0.0373575	,673*	-0.44804	0.247878	,942**	-0.371288	0.213289	,838**	-0.481489	0.27072	,868**	-0.386372	-0.184982	,926**	-0.499303	-0.0249412	,692*	-0.568713	0.307386	,855**	-0.176455	-0.117507	,964**	-0.556845	-0.0993257	-0.397154	0.207345	0.248159	,942**	-0.370865	-0.132636	1	-,682*	0.137105	0.274232
	Sig. (2 extremidades)	0.291899	0.0944611	0.589802	0.352392	0.458637	0.00770116	0.716492	0.835018	4.43025e-14	0.0186167	0.395479	0.0241097	0.737821	0.908236	0.0164812	0.144096	0.437279	4.549e-06	0.234724	0.505672	0.000672747	0.112989	0.394731	0.000255924	0.214749	0.564912	1.50298e-05	0.0983982	0.938672	0.0126033	0.0536576	0.331096	0.000391011	0.583286	0.71608	4.71679e-07	0.0600248	0.758752	0.201123	0.517878	0.436743	4.55845e-06	0.2353	0.681128		0.0145037	0.670908	0.388383
	N	12	12	12	12	12	12	12	12	12	12	12	12	12	12	12	12	12	12	12	12	12	12	12	12	12	12	12	12	12	12	12	12	12	12	12	12	12	12	12	12	12	12	12	12	12	12	12	12
Delta_SD2	Correlação de Pearson	,637*	,700*	0.304792	-0.277501	0.372558	-0.574317	,684*	,764**	-,685*	,990**	-0.302166	0.545784	-,641*	0.295233	-0.376309	0.494885	0.088449	-,676*	0.501302	0.0153694	-,591*	0.462053	0.0329433	-,598*	0.45905	,780**	-,618*	,892**	0.273944	-,608*	,653*	-0.0615778	-,663*	0.289586	,751**	-,700*	,930**	-0.220893	0.239912	-0.404792	0.0886897	-,676*	0.501591	,815**	-,682*	1	-,592*	-0.348015
	Sig. (2 extremidades)	0.0260439	0.0112284	0.335403	0.382522	0.233001	0.0508223	0.0141652	0.00379863	0.0140111	9.54569e-10	0.339794	0.0664147	0.0246106	0.351534	0.227957	0.101892	0.784587	0.015798	0.0968442	0.962189	0.043039	0.130463	0.919046	0.039893	0.133311	0.00277025	0.0322567	9.79398e-05	0.388903	0.0360127	0.0212247	0.849225	0.0187271	0.361254	0.00489471	0.0111838	1.15648e-05	0.490245	0.452617	0.1918	0.784013	0.015785	0.0966212	0.00123596	0.0145037		0.0425704	0.267633
	N	12	12	12	12	12	12	12	12	12	12	12	12	12	12	12	12	12	12	12	12	12	12	12	12	12	12	12	12	12	12	12	12	12	12	12	12	12	12	12	12	12	12	12	12	12	12	12	12
ApEn_COMP	Correlação de Pearson	-0.541816	-,588*	-0.436573	0.372394	-0.324664	0.360596	-0.525173	-,628*	0.151788	-0.560362	0.24387	-0.361793	0.470127	-0.251077	-0.293848	-0.042483	0.162536	0.237137	-0.00506068	0.387214	0.342707	0.0243067	0.27526	0.349044	-0.00956538	-,646*	0.109937	-,591*	0.354658	0.27931	-0.00665373	0.118321	0.266178	-0.0353522	-0.534951	0.19895	-0.518289	-0.00860128	-0.25461	0.187735	0.161873	0.237666	-0.00587963	-,694*	0.137105	-,592*	1	0.337191
	Sig. (2 extremidades)	0.0688173	0.044424	0.15591	0.233224	0.303183	0.24953	0.0795462	0.0289273	0.637699	0.0580858	0.444966	0.247846	0.123003	0.431192	0.353905	0.895703	0.613767	0.458021	0.987546	0.213665	0.275493	0.94023	0.386535	0.266125	0.976463	0.0231175	0.733764	0.0432062	0.257983	0.379298	0.983627	0.714187	0.403018	0.913145	0.0731136	0.535332	0.0842993	0.978835	0.424515	0.559028	0.615233	0.456989	0.985531	0.0122979	0.670908	0.0425704		0.283799
	N	12	12	12	12	12	12	12	12	12	12	12	12	12	12	12	12	12	12	12	12	12	12	12	12	12	12	12	12	12	12	12	12	12	12	12	12	12	12	12	12	12	12	12	12	12	12	12	12
ApEn_CONT	Correlação de Pearson	-0.449669	-0.175885	0.341286	0.0894603	-0.236905	0.169206	-0.335623	-0.334252	0.29178	-0.428053	0.149017	-0.170795	0.256965	-,821**	0.0777068	-,779**	-0.444322	0.383374	-,632*	-0.326838	,623*	-,716**	-0.353283	0.55747	-,711**	0.0768531	0.156775	0.00751742	0.254118	0.556615	-0.289788	-0.549142	0.429872	-,697*	0.000556548	0.336973	-0.161832	0.574663	-0.0825474	,636*	-0.444181	0.383369	-,632*	-0.254526	0.274232	-0.348015	0.337191	1
	Sig. (2 extremidades)	0.142466	0.584522	0.27762	0.782176	0.458473	0.599086	0.286186	0.288283	0.35746	0.165074	0.643921	0.595609	0.420094	0.00106991	0.8103	0.00283542	0.147862	0.218634	0.0274518	0.299768	0.0305782	0.00880943	0.259963	0.0596767	0.00958128	0.812351	0.626553	0.981501	0.425441	0.0601528	0.360903	0.064427	0.16309	0.0118267	0.99863	0.284131	0.615324	0.0506506	0.79869	0.0263538	0.148005	0.21864	0.0274134	0.424674	0.388383	0.267633	0.283799
	N	12	12	12	12	12	12	12	12	12	12	12	12	12	12	12	12	12	12	12	12	12	12	12	12	12	12	12	12	12	12	12	12	12	12	12	12	12	12	12	12	12	12	12	12	12	12	12	12
Delta_ApEn	Correlação de Pearson	-0.366672	-0.540636	-,618*	0.352557	-0.234615	0.30358	-0.4013	-0.510088	0.0268099	-0.396167	0.189476	-0.304117	0.379144	0.110446	-0.346091	0.311689	0.375182	0.0750641	0.284029	0.558814	0.0770688	0.353528	0.452618	0.113612	0.315266	-,718**	0.0443956	-,627*	0.258429	0.0403135	0.125644	0.376449	0.0844646	0.281591	-0.565548	0.0559557	-0.473593	-0.272191	-0.231258	-0.092587	0.374417	0.0756254	0.283218	-,617*	0.019328	-0.466233	,902**	-0.10152
	Sig. (2 extremidades)	0.241051	0.0695428	0.0323691	0.261012	0.462957	0.337426	0.196028	0.0902091	0.934086	0.202349	0.555323	0.336529	0.224188	0.732573	0.270467	0.324018	0.229466	0.816653	0.370955	0.0589336	0.811832	0.259609	0.139545	0.725165	0.318197	0.00850403	0.891032	0.0289423	0.417358	0.901006	0.697213	0.22777	0.794102	0.375253	0.0553071	0.86287	0.119888	0.392066	0.469566	0.774733	0.230493	0.815303	0.372381	0.0326602	0.952459	0.126565	5.9264e-05	0.753566
	N	12	12	12	12	12	12	12	12	12	12	12	12	12	12	12	12	12	12	12	12	12	12	12	12	12	12	12	12	12	12	12	12	12	12	12	12	12	12	12	12	12	12	12	12	12	12	12	12
SampEn_COMP	Correlação de Pearson	-0.456308	-,602*	-0.546478	0.476873	0.118879	0.543831	-0.150196	-0.299447	0.284721	-0.397809	-0.18045	-0.515453	0.124203	-0.0791805	-0.328609	0.132033	0.559764	0.317891	0.294857	,723**	0.368694	0.25231	,661*	0.416488	0.280238	-0.445705	0.279786	-0.482454	0.486289	0.207947	0.130818	0.519102	0.297207	0.294881	-0.255097	0.297506	-0.344732	-0.335003	-0.231853	-0.154638	0.559317	0.318474	0.294424	-0.427061	0.276631	-0.476678	,884**	0.147725
	Sig. (2 extremidades)	0.135946	0.0381408	0.0660002	0.11699	0.71289	0.06759	0.641272	0.344373	0.369739	0.200313	0.574648	0.0863126	0.700545	0.806761	0.297001	0.68251	0.0584121	0.313963	0.352177	0.00787456	0.238267	0.428856	0.0192666	0.178048	0.37765	0.146453	0.378453	0.112163	0.108925	0.516635	0.685299	0.0837283	0.348169	0.352135	0.423599	0.347661	0.272479	0.287133	0.468391	0.631322	0.058657	0.313027	0.352918	0.166164	0.384078	0.117161	0.000137553	0.646831
	N	12	12	12	12	12	12	12	12	12	12	12	12	12	12	12	12	12	12	12	12	12	12	12	12	12	12	12	12	12	12	12	12	12	12	12	12	12	12	12	12	12	12	12	12	12	12	12	12
SampEn_CONT	Correlação de Pearson	-0.375685	-0.131421	0.215622	0.455195	0.0287762	0.448421	-0.196884	-0.174243	0.264894	-0.292431	-0.121164	-0.496144	0.173837	-,716**	-0.128856	-0.557854	-0.141753	0.396008	-0.373004	-0.113057	,657*	-,584*	-0.0730793	,621*	-0.510628	0.161434	0.0383987	0.123167	0.572771	0.567681	-0.103968	-0.327957	0.437887	-0.509683	0.16221	0.26277	0.00156778	0.432605	-0.0293724	0.453164	-0.141582	0.396284	-0.3731	-0.137578	0.237281	-0.240158	0.405601	,811**
	Sig. (2 extremidades)	0.228791	0.683914	0.500916	0.137026	0.929262	0.143713	0.539665	0.58809	0.405377	0.35634	0.707582	0.100888	0.588973	0.00887931	0.689809	0.0594637	0.660334	0.202545	0.232399	0.726462	0.0204013	0.0461048	0.821431	0.0311488	0.089812	0.616207	0.905689	0.702941	0.0515939	0.054192	0.747794	0.298018	0.154525	0.0905081	0.614489	0.409293	0.996142	0.160137	0.9278	0.139009	0.660721	0.202202	0.232269	0.669829	0.45774	0.45214	0.190828	0.00136494
	N	12	12	12	12	12	12	12	12	12	12	12	12	12	12	12	12	12	12	12	12	12	12	12	12	12	12	12	12	12	12	12	12	12	12	12	12	12	12	12	12	12	12	12	12	12	12	12	12
Delta_SampEn	Correlação de Pearson	-0.258575	-0.547554	-,686*	0.23485	0.106429	0.307788	-0.0437138	-0.210558	0.144111	-0.245264	-0.117747	-0.251519	0.0299151	0.322815	-0.266317	0.451652	,658*	0.104223	0.515202	,810**	0.00938875	,591*	,724**	0.0787778	,578*	-0.551286	0.267064	-0.567582	0.178098	-0.106306	0.193797	,721**	0.0591982	,592*	-0.354995	0.158508	-0.356692	-,590*	-0.222695	-0.415797	,657*	0.104668	0.514809	-0.362999	0.151372	-0.356218	,683*	-0.306101
	Sig. (2 extremidades)	0.417086	0.065362	0.0137863	0.462496	0.742001	0.330431	0.892697	0.511263	0.654991	0.442285	0.715523	0.430353	0.926469	0.306105	0.402764	0.140498	0.0200476	0.747193	0.0864926	0.00139567	0.976898	0.0431574	0.00781793	0.807728	0.0490569	0.0631799	0.401395	0.0542431	0.579726	0.742289	0.546167	0.00812122	0.854995	0.0423486	0.257498	0.622698	0.255069	0.0433011	0.486621	0.178844	0.02019	0.746144	0.0867741	0.246155	0.638632	0.255746	0.0144104	0.333226
	N	12	12	12	12	12	12	12	12	12	12	12	12	12	12	12	12	12	12	12	12	12	12	12	12	12	12	12	12	12	12	12	12	12	12	12	12	12	12	12	12	12	12	12	12	12	12	12	12
alfa1_COMP	Correlação de Pearson	-0.38039	-0.0726855	0.283301	-0.0972128	-,766**	-0.12594	-,745**	-,732**	-0.0529219	-0.512573	,697*	0.0504484	,690*	-,663*	0.140639	-,677*	-,858**	0.0390692	-,782**	-,814**	0.151584	-,716**	-,839**	0.0666137	-,784**	-0.351766	-0.218546	-0.218601	-0.327291	0.372796	-0.498007	-,831**	0.146485	-,793**	-0.526968	-0.0146494	-0.409124	,848**	0.0979901	,769**	-,859**	0.0388699	-,782**	-,609*	-0.0678747	-0.409809	0.180312	0.574451
	Sig. (2 extremidades)	0.222544	0.82238	0.372235	0.763754	0.00364366	0.69653	0.00547408	0.00676776	0.870248	0.08839	0.011767	0.87627	0.0130249	0.0187321	0.662864	0.0155302	0.000350671	0.904049	0.00265868	0.00126783	0.638156	0.00877894	0.000639388	0.837034	0.00254225	0.262159	0.494983	0.494873	0.299059	0.23268	0.0994148	0.000820304	0.649626	0.00207326	0.0783376	0.963959	0.186632	0.000488949	0.761913	0.00349132	0.000349636	0.904536	0.00263387	0.0354232	0.833986	0.185823	0.574945	0.0507556
	N	12	12	12	12	12	12	12	12	12	12	12	12	12	12	12	12	12	12	12	12	12	12	12	12	12	12	12	12	12	12	12	12	12	12	12	12	12	12	12	12	12	12	12	12	12	12	12	12
alfa1_CONT	Correlação de Pearson	0.106581	0.14943	0.143893	-0.383537	0.210478	-0.353906	0.401344	0.117978	-,594*	0.453017	-0.196981	0.277421	-0.370809	-0.179191	-0.450023	0.117803	0.0306603	-,737**	0.488477	-0.0352814	-,687*	0.497802	0.00591843	-,691*	0.502026	0.210111	-,672*	0.426872	-0.0924056	-0.400352	0.263642	0.0851593	-,679*	0.424534	0.200184	-,682*	0.486379	0.173078	,778**	-0.427662	0.0309584	-,737**	0.488844	0.109519	-0.566327	0.411776	-0.234896	-0.305394
	Sig. (2 extremidades)	0.741643	0.642992	0.655485	0.218422	0.511428	0.259064	0.195975	0.714985	0.0414906	0.139154	0.539462	0.382665	0.235377	0.577364	0.142113	0.715393	0.924641	0.00624502	0.107105	0.913319	0.0136205	0.0995759	0.985436	0.0128356	0.0962852	0.512182	0.0166307	0.166371	0.775165	0.197187	0.407683	0.792441	0.0151755	0.168956	0.532751	0.0146215	0.10885	0.590627	0.00287786	0.165503	0.923911	0.00622785	0.106802	0.734746	0.0548978	0.183512	0.462406	0.3344
	N	12	12	12	12	12	12	12	12	12	12	12	12	12	12	12	12	12	12	12	12	12	12	12	12	12	12	12	12	12	12	12	12	12	12	12	12	12	12	12	12	12	12	12	12	12	12	12	12
Delta_alfa1	Correlação de Pearson	-0.354278	-0.142818	0.1339	0.14855	-,711**	0.109233	-,806**	-,631*	0.305355	-,657*	,650*	-0.122714	,746**	-0.405203	0.369983	-,589*	-,677*	0.458985	-,885**	-,605*	0.516203	-,840**	-,648*	0.453358	-,895**	-0.392546	0.223365	-0.416404	-0.197665	0.519432	-0.536057	-,688*	0.507751	-,857**	-0.521372	0.38553	-,597*	0.55092	-0.377621	,839**	-,678*	0.458925	-,886**	-0.531918	0.277482	-0.554518	0.275249	,619*
	Sig. (2 extremidades)	0.258529	0.657919	0.678231	0.644972	0.00948711	0.735415	0.00156079	0.0277086	0.334466	0.0201523	0.0220943	0.703991	0.00534495	0.191305	0.236502	0.0439284	0.0155107	0.133373	0.00013	0.0371688	0.0857773	0.000626241	0.0226015	0.138819	8.58373e-05	0.206879	0.485276	0.178145	0.538026	0.0834973	0.0724093	0.013447	0.0919431	0.000373357	0.0821479	0.215835	0.0402411	0.0633917	0.226208	0.000638393	0.0154599	0.13343	0.000127016	0.0750696	0.382555	0.0613317	0.386555	0.0318313
	N	12	12	12	12	12	12	12	12	12	12	12	12	12	12	12	12	12	12	12	12	12	12	12	12	12	12	12	12	12	12	12	12	12	12	12	12	12	12	12	12	12	12	12	12	12	12	12	12
alfa2_COMP	Correlação de Pearson	,597*	,675*	0.458928	-0.181458	0.258827	-0.360236	0.455548	,711**	-0.219205	,664*	-0.193769	0.342292	-0.406592	0.227042	0.202768	0.0772184	-0.192167	-0.17877	-0.0576253	-0.358197	-0.140336	-0.157252	-0.280754	-0.17015	-0.123884	,793**	-0.247018	,765**	0.067354	-0.167324	0.174928	-0.327735	-0.176265	-0.192053	,686*	-0.242629	,658*	0.00669531	0.0191268	-0.00808306	-0.191665	-0.179082	-0.0571	,812**	-0.226933	,732**	-,823**	-0.128236
	Sig. (2 extremidades)	0.0404	0.0160735	0.133427	0.572477	0.416614	0.250038	0.136682	0.00949174	0.493651	0.0185034	0.546227	0.276113	0.189643	0.477928	0.527363	0.811473	0.549613	0.578274	0.858814	0.252924	0.663552	0.625492	0.376735	0.597019	0.701282	0.00210885	0.438922	0.0037107	0.835245	0.603216	0.586601	0.298365	0.583697	0.549854	0.0138089	0.447359	0.0198988	0.983524	0.952953	0.98011	0.550676	0.577599	0.86009	0.00132526	0.478145	0.0068208	0.00099731	0.691236
	N	12	12	12	12	12	12	12	12	12	12	12	12	12	12	12	12	12	12	12	12	12	12	12	12	12	12	12	12	12	12	12	12	12	12	12	12	12	12	12	12	12	12	12	12	12	12	12	12
alfa2_CONT	Correlação de Pearson	0.0324419	-0.339822	-0.444678	0.211012	-0.0362467	0.236812	-0.158235	-0.0398929	0.400717	-0.275862	0.0626341	-0.135907	0.146656	0.406781	0.242456	0.212829	0.223832	0.399849	-0.0528509	0.336467	0.184137	0.10781	0.263885	0.234044	0.0631471	-0.315459	,579*	-0.482206	-0.226941	0.0639846	-0.189798	0.343005	0.39691	0.0912012	-0.25857	0.475218	-0.433053	-0.506509	-,721**	0.0516778	0.223552	0.399735	-0.0528909	-0.0978053	0.400373	-0.306143	0.146734	-0.213701
	Sig. (2 extremidades)	0.920274	0.279819	0.147498	0.510331	0.910955	0.458655	0.623304	0.902034	0.19674	0.385455	0.846665	0.673643	0.649241	0.189417	0.447692	0.506611	0.484341	0.197803	0.87042	0.284899	0.566722	0.738755	0.407236	0.464077	0.845422	0.317885	0.0483801	0.112375	0.478128	0.843394	0.554638	0.275049	0.201425	0.77803	0.417095	0.118447	0.159656	0.0928738	0.00816546	0.873276	0.484901	0.197942	0.870323	0.762351	0.197161	0.333156	0.649065	0.504831
	N	12	12	12	12	12	12	12	12	12	12	12	12	12	12	12	12	12	12	12	12	12	12	12	12	12	12	12	12	12	12	12	12	12	12	12	12	12	12	12	12	12	12	12	12	12	12	12	12
Delta_alfa2	Correlação de Pearson	0.402235	,662*	0.567317	-0.243656	0.202031	-0.383623	0.407493	0.522379	-0.374487	,619*	-0.17076	0.315534	-0.366683	-0.0638472	0.00939658	-0.0626538	-0.258237	-0.345561	-0.0114943	-0.436965	-0.199951	-0.169899	-0.342581	-0.24836	-0.121872	,731**	-0.492229	,804**	0.17213	-0.152897	0.227401	-0.419126	-0.342183	-0.185256	,625*	-0.431918	,701*	0.283118	0.409677	-0.0340923	-0.257731	-0.345718	-0.0111028	,625*	-0.379736	,683*	-,660*	0.0272374
	Sig. (2 extremidades)	0.194891	0.0191307	0.0543808	0.445377	0.528898	0.21831	0.188567	0.0814529	0.230398	0.031899	0.595685	0.317764	0.241035	0.843727	0.976878	0.846617	0.417715	0.271251	0.971718	0.155495	0.533238	0.597569	0.275681	0.436359	0.70594	0.00690766	0.104032	0.00163672	0.592694	0.635215	0.477213	0.175035	0.276276	0.564325	0.0298936	0.160876	0.0110389	0.372557	0.185979	0.916231	0.418662	0.271019	0.972681	0.029673	0.223406	0.0143294	0.0195158	0.933037
	N	12	12	12	12	12	12	12	12	12	12	12	12	12	12	12	12	12	12	12	12	12	12	12	12	12	12	12	12	12	12	12	12	12	12	12	12	12	12	12	12	12	12	12	12	12	12	12	12
*. A correlação é significativa no nível 0,05 (2 extremidades).
**. A correlação é significativa no nível 0,01 (2 extremidades).
[truncated: 10 more columns]
